# Supplementary material for: Nanocomposite Hydrogels Containing Few-Layer Graphene Sheets Prepared through Noncovalent Exfoliation Show Improved Mechanical Properties
Source: Nanomaterials (Basel). 2022 Sep 9;12(18):3129. doi: 10.3390/nano12183129 (PMC9505845; doi:10.3390/nano12183129)
Supplement: Supplementary file 1 [file nanomaterials-12-03129-s001.zip]

Archive with 1 entries (1 files):
- nanomaterials-1874058-supplementary.pdf
